# Supplementary material for: CCDC28A deficiency causes head-tail coupling defects and immotility in murine spermatozoa
Source: Sci Rep. 2024 Nov 5;14:26808. doi: 10.1038/s41598-024-78453-9 (PMC11538371; doi:10.1038/s41598-024-78453-9)
Supplement: Supplementary file 1 — Supplementary Material 1 [file 41598_2024_78453_MOESM1_ESM.xlsx]

## Sheet: Fig. 1F
WT x WT	WT male x KO female	KO male x WT female
5	9	0
9	7
8	7
5	6
8	6
4	5
3	5
1	5
8	4
7	4
4	2
9	2
	2

## Sheet: Fig. 2B
	Motile	Non-motile	Total	% of Motile sperm
WT1	269	155	424	63.4434
WT2	593	390	983	60.3255
WT3	325	167	492	66.0569
		SUM:	1899
	Motile	Non-motile	Total	% of Motile sperm
KO1	80	546	626	12.7796
KO2	138	941	1079	12.7896
KO3	64	466	530	12.0755
		SUM:	2235

## Sheet: Fig. 2D
	Normal	B1	B2	Total	Normal %	B1 %	B2 %
WT1	256	47	40	343	74.6356	13.7026	11.6618
WT2	202	30	16	248	81.4516	12.0968	6.45161
WT3	387	60	10	457	84.6827	13.1291	2.18818
WT4	280	41	5	326	85.8896	12.5767	1.53374
WT5	553	95	15	663	83.4087	14.3288	2.26244
			SUM:	2037
	Normal	B1	B2	Total	Normal %	B1 %	B2 %
KO1	33	112	80	225	14.6667	49.7778	35.5556
KO2	45	132	40	217	20.7373	60.8295	18.4332
KO3	37	154	67	258	14.3411	59.6899	25.969
KO4	52	166	79	297	17.5084	55.8923	26.5993
KO5	64	173	78	315	20.3175	54.9206	24.7619
			SUM:	1312

## Sheet: Fig. 2G
	Normal	Clustered	Total	Clust%
WT1	38	0	38	0
WT2	38	2	40	5
WT3	32	1	33	3.0303
WT4	26	0	26	0
		SUM:	137
	Normal	Clustered	Total	Clust%
KO1	57	61	118	51.6949
KO2	31	18	49	36.7347
KO3	37	27	64	42.1875
KO4	48	22	70	31.4286
		SUM:	301
